# Supplementary material for: Drosophila Wnt and STAT Define Apoptosis-Resistant Epithelial Cells for Tissue Regeneration after Irradiation
Source: PLoS Biol. 2016 Sep 1;14(9):e1002536. doi: 10.1371/journal.pbio.1002536 (PMC5008734; doi:10.1371/journal.pbio.1002536)
Supplement: S1 Data — (XLSX) [file pbio.1002536.s001.xlsx]

## Sheet: Figure 6J
sample		GFP+RFP- area/GFP+RFP+area (%)	p value by 2-tailed t-test
rn-GAL4 0R	disc 1	0.0176781
	disc 2	0.0185409
	disc 3	0.0228783
	disc 4	0.0137708
	disc 5	0.0158694
	disc 6	0.0227981
	disc 7	0.0307406
	disc 8	0.0160275
rn-GAL4 4000R	disc 1	0.0177452
	disc 2	0.0567144
	disc 3	0.0467882
	disc 4	0.0159444
	disc 5	0.0375564
	disc 6	0.0457971
	disc 7	0.030452
	disc 8	0.028936
	disc 9	0.0147956
	disc 10	0.02958
			0R vs 4000R for 30A-GAL4
30A-GAL4 0R	disc 1	0.0366911	9.64534e-05
	disc 2	0.022932
	disc 3	0.0247389
	disc 4	0.0746034
	disc 5	0.0396977
	disc 6	0.055352
	disc 7	0.0663705
	disc 8	0.0528676
	disc 9	0.122904
	disc 10	0.12194
30A-GAL4 4000R	disc 1	0.290223
	disc 2	0.281654
	disc 3	0.220586
	disc 4	0.208925
	disc 5	0.468176
	disc 6	0.101944
	disc 7	0.530437
	disc 8	0.073396
	disc 9	0.216371
	disc 10	0.146947
	disc 11	0.281463
	disc 12	0.309993
	disc 13	0.353746

## Sheet: Figure 6S
sample		% hinge GFP+	p value (-rpr vs. + rpr) by 2-tailed t-test
-rpr	disc 1	0.466797	0.751031
	disc 2	0.729902
	disc 3	0.786148
	disc 4	0.189396
	disc 5	0.429997
	disc 6	0.574982
	disc 7	0.153679
	disc 8	0.482559
	disc 9	0.219184
	disc 10	0.628615
	disc 11	0.500117
	disc 12	0.541275
	disc 13	0.617211
	disc 14	0.762152
+rpr	disc 1	0.088713
	disc 2	0.729499
	disc 3	0.82618
	disc 4	0.625411
	disc 5	0.325428
	disc 6	0.55704
	disc 7	0.679164
	disc 8	0.570851
	disc 9	0.454229
	disc 10	0.719874
	disc 11	0.310227
	disc 12	0.495404
	disc 13	0.275244
	disc 14	0.435331
	disc 15	0.350846
	disc 16	0.148152
	disc 17	0.587311
	disc 18	0.573057
	disc 19	0.580714
	disc 20	0.329791
	disc 21	0.539539
	disc 22	0.458439
	disc 23	0.495497

## Sheet: Figure 7J
sample		GFP+RFP- area/GFP+RFP+area (%)	p values by 2-tailed t-test
control 0R	disc 1	0
	disc 2	0.0640641
	disc 3	0
	disc 4	0
	disc 5	0.0258441
	disc 6	0
	disc 7	0
	disc 8	0.0220074
	disc 9	0
	disc 10	0
	disc 11	0.0277187
control 4000R	disc 1	0.564031
	disc 2	0.00807469
	disc 3	0.24378
	disc 4	0.300531
	disc 5	0.379961
	disc 6	0.61705
	disc 7	0.429241
	disc 8	0.301543
	disc 9	0.108262
	disc 10	0.466825
	disc 11	0.202902
	disc 12	0.230434
	disc 13	0.159636
Axin 0R	disc 1	0
	disc 2	0.00622997
	disc 3	0
	disc 4	0
	disc 5	0
	disc 6	0
			Axin 4000R vs. control 4000R
Axin 4000R	disc 1	0.0585859	4.02464e-06
	disc 2	0.108216
	disc 3	0.0158163
	disc 4	0.0170398
	disc 5	0.0209152
	disc 6	0
	disc 7	0.0193526
	disc 8	0
	disc 9	0.352943
	disc 10	0.480034
	disc 11	0.0772085
	disc 12	0.0461445
	disc 13	0.179344
	disc 14	0.079927
	disc 15	0.0249332
	disc 16	0.1335
	disc 17	0.0222665
	disc 18	0
	disc 19	0.0224572
	disc 20	0
	disc 21	0.0391405
	disc 22	0.115001
	disc 23	0.0222245
	disc 24	0
	disc 25	0
	disc 26	0.00987499
	disc 27	0
	disc 28	0
STAT RNAi 0R	disc 1	0
	disc 2	0
	disc 3	0.00846129
	disc 4	0
	disc 5	0.0111175
			STAT RNAi 4000R vs. control 4000R
STAT RNAi 4000R	disc 1	0.0710813	9.68103e-05
	disc 2	0.0623073
	disc 3	0
	disc 4	0
	disc 5	0.0124623
	disc 6	0.0458537
	disc 7	0
	disc 8	0
	disc 9	0.0121864
	disc 10	0.117791
